# Supplementary material for: Low-Dose Vitamin C-Based Electroporation of Solid Tumors: A New Area in Non-Cytotoxic Electrochemotherapy
Source: Biomedicines. 2026 Apr 20;14(4):936. doi: 10.3390/biomedicines14040936 (PMC13113664; doi:10.3390/biomedicines14040936)
Supplement: Supplementary file 1 [file biomedicines-14-00936-s001.zip]

Archive with 3 entries (3 files):
- fig S1.tif
- Video S1.gif
- Video S2.gif
